# Supplementary material for: Discovering Hair Biomarkers of Alzheimer’s Disease Using High Resolution Mass Spectrometry-Based Untargeted Metabolomics
Source: Molecules. 2023 Feb 25;28(5):2166. doi: 10.3390/molecules28052166 (PMC10004788; doi:10.3390/molecules28052166)
Supplement: Supplementary file 1 [file molecules-28-02166-s001.zip]

Archive with 1 entries (1 files):
- molecules-2198881-supplementary.pdf
